# Supplementary material for: Discordance between morphological and molecular species boundaries among Caribbean species of the reef sponge Callyspongia
Source: Ecol Evol. 2015 Jan 13;5(3):663–75. doi: 10.1002/ece3.1381 (PMC4328770; doi:10.1002/ece3.1381)
Supplement: Supplementary file 2 [file ece30005-0663-sd2.xlsx]

## Sheet: Sheet1
Cesc02BH	Cesc03BH	Clon01PA	Carm07FL	Cesc10FL	Cesc11FL	Cvag24FL	Cvag39FL	Cvag40FL	Carm53FL	Cvag09PA	Cryp15PA	Cvag307HO	Cryp314HO	Cvag324HO	Cryp330HO	Cryp22PA	Cvag23PA	Carm54FL	Carm55FL	Cvag83FL
67.71	69.69	147.17	85.81	89.1	71.65	103.62	77.28	89.33	68.39	135.68	136.83	128.01	118.03	141.04	117.42	130.36	123.9	98.02	80.49	97.43
60.2	75.07	119.61	89.24	80.72	81.31	79.87	76.72	85.57	74.67	136.6	133.87	132.93	97.66	113.22	129.94	133.63	141.42	107.27	69.14	83.32
64.5	70.09	111.8	90.11	84.17	85.73	72.72	78.71	88.1	70.97	131.5	136.29	125.31	114.61	132.48	141.17	129.54	136.29	102.6	86.45	82.66
63.21	62.27	125.31	81.46	81.69	89.42	93.03	77.76	91.39	91.75	126.02	124.09	125.82	111.59	129.34	133.26	125.85	125.63	86	95.6	92.78
65.87	63.08	120.47	87.42	88.41	76.51	77.68	78.38	105.67	76.92	129.53	113.18	125	119.63	129.27	139.55	129.15	148.4	82.79	73.05	82.79
62.91	68.94	136.49	86.27	85.52	76.69	91.48	74.85	78	74.48	128.25	118.02	131.31	111.7	138.92	127.3	128.39	138.48	88.79	82.08	96.39
60.77	63.21	131.86	84.83	88.75	87.5	77.33	71.91	91.05	77.11	137.39	110.34	131.11	119.83	119.08	120.64	133.5	137.15	77.04	79.31	93.9
55.18	67.65	136.93	89.96	86.38	83.51	75.05	96.2	83.4	77.71	117.39	131.39	141.3	110.91	121.11	120.29	128.3	133.97	96.39	87.8	74.19
59.1	68.14	133.28	82.79	83.85	88.26	74.76	76.36	83.23	75.25	132.23	123.32	120.16	108.76	121.45	118.15	128.36	137.8	91.85	80.68	92.74
58.75	61.3	146.8	87.38	82.91	80.94	77.87	81.01	80.84	74.05	127.44	125.48	119.04	108.88	127.57	119.07	127.81	126.04	86.44	85.52	94.77
70.91	66.12	135.8	84.13	87.14	81.2	67.88	76.3	88.17	64.17	120.82	132.75	140.65	119.8	135.03	115.45	121.56	133.63	91.96	80.54	88.23
59.54	56.45	132	86.31	83.8	85.96	76.85	76.72	97.37	74.28	123.1	114.85	134.29	120.68	130.65	127.39	129.73	137.21	83.66	89.03	82.55
57.95	71.38	129.8	68.51	84.08	75.8	70.97	77.75	82.52	74.63	140.88	142.87	127.5	115.55	134.25	123.52	123.92	123.85	75.96	77.73	115.74
60.96	58.58	138.3	79.7	82.1	83.49	73.76	74.59	71.92	74.85	111.64	121.27	128.43	119.89	135.68	128.04	118.68	127.77	81.67	86.23	74.63
66.22	68.87	135.2	85.53	88.57	85.79	73.92	72.04	83.07	72.51	121.05	126.83	130.1	131.27	120.32	125.26	126.33	139.78	89.77	84.96	96.16
64.33	73.01	136.94	78.43	85.89	83.69	75.05	69.86	110.82	57.95	127.05	132.27	132.26	116.52	130.95	118.84	118.55	139.43	85.36	91.21	75.17
57.99	68.23	126.74	89.5	83.45	80.81	75.1	89.82	79.49	79.79	127.47	115.89	125.93	115.51	129.75	124.45	132.72	133.88	79.36	79.39	82.3
58.08	59.4	112.39	89.7	77.19	82.71	76.8	70.7	88.21	80.32	126.18	135.26	122.01	107.5	116.59	119.76	123.78	146.15	83.89	87.64	113.29
69.33	59.71	133.48	86.8	73.3	85.12	87.58	88.7	79.24	78.29	123.28	136.87	119.35	120.62	129.24	121.26	128.38	126.95	86.67	79.47	75.28
62.64	68.91	138.94	98.26	100.26	89.3	83.5	65.59	91.79	73.46	125.29	124.18	126.36	130.16	132.99	117.08	134.99	142.51	79.81	88.52	76.38
64.03	58.04	133.82	89.79	88.86	86.23	85.1	85.41	78.89	79.6	132.29	114.36	131.22	114.36	119.16	113.68	135.16	131.72	85.1	79.48	86.33
61.95	68.9	131.04	100.62	87.93	76.74	103.22	78.79	81.35	80.05	130.44	126.32	129.6	118.59	119.59	136.87	133.99	126.81	85.52	88.75	105.58
60.97	71.67	132.66	79.96	77.36	73.18	74.4	67.31	85.57	78.59	122.03	122.4	117.23	102.93	135.02	131.99	125.28	124.81	86.88	81.86	77.94
66.53	57.52	127.33	75.2	83.59	68.09	76.49	77.16	84.66	77.97	130.36	119.32	125.8	122.02	124.66	107.43	132.91	131.54	87.67	82.19	100.03
66.64	62.29	126.01	88.63	86.92	75.79	74.04	75.1	78.03	69.04	134.78	125.87	118.66	122.02	125.42	117.58	137.31	134.53	87.12	84.62	80
62.12	66.68	130.8	81.67	80.29	72.55	65.71	80.13	81.79	75.23	134.58	131	130.93	113.94	129.59	100.18	130.71	131.05	83.72	82.38	95.05
63.86	66.59	138.4	83.74	88.26	85.21	67.2	70.99	81.27	74.65	120.1	119.42	124.78	110.75	120.82	115.62	128.39	133.86	76.76	78.92	88.8
55.85	70.6	130	86.18	83.59	84.65	80.15	83.23	81.98	73.4	141.2	124.05	132.97	114.18	132.96	135.08	120.22	133.08	83.49	73.89	82.86
62.97	65.58	115.7	76.76	84.75	92.19	88.25	78.47	79.2	79.68	126.54	128.23	134.16	112.51	122.05	116.32	135.47	137.8	83.68	89.11	90.62
64.76	69.38	132.21	81.36	85.73	89.17	103.45	73.09	92.3	74.55	126.57	131.97	120.33	111.69	134.93	126.97	120.57	137.26	98.47	89.59	85.77
61.81	56.32	136.16	89.49	86.79	85.51	85.13	78.16	67.2	74.79	133.42	120.82	126.35	120.68	133.35	131.17	130.88	139.26	96.39	80.5	83.54
61.36	69.69	130.99	95.05	100.99	76.53	80.1	72.65	87.98	79.07	133.3	123.22	128.7	106.75	128.61	128.17	132.25	140.72	89.36	77.04	74.65
57.06	65.05	132.9	84.38	83.83	75.33	71.23	77.29	87.27	83.66	134.76	125.51	137.59	119.69	122.69	109.67	134.21	130.25	82.83	76.86	84.95
62.17	65.8	127.89	88.6	97.66	75.59	73.62	78.97	80.03	78.06	129.26	133.21	133.44	116.7	128.03	127.28	131.27	128.36	84.85	78.43	72.79
49.11	70.33	129.64	87.51	76.69	96.69	116.57	69.66	88.34	75.21	121.23	124.16	132.69	118.59	131.58	147.41	123.99	119.37	94.44	78.79	88.18
66.66	71.48	131.39	79.48	80.77	81.57	75.8	66.82	93.3	75.06	116.51	127.71	120.26	111.9	140.81	127.83	129.29	130.56	46.42	71.86	84.87
65.96	71.86	127.83	86.88	82.08	83.52	76.97	72.96	87.15	75.58	128.12	126.7	127.02	109.64	140.61	119.97	135.88	139.33	87.6	80.77	77.41
44.3	66.44	135.2	90.45	88.28	85.02	84.69	83.73	86.31	78.59	142.77	135.49	134.37	98.56	127.1	109.19	104.16	127.04	88.65	85.99	80.97
61.85	70.07	126.7	87.72	102.55	91.92	101.93	73.91	86.64	76.56	130.76	123.75	129.53	114.35	124.04	129.9	133.64	135.36	81.99	78.48	93.28
68.66	60.31	131.6	87.05	82.3	82.42	71.04	78.17	81.92	71.55	132.34	121.59	120.46	115.94	133.49	125.85	129.13	131.77	76.06	85.46	93.86
59.02	65.88	132.2	82.97	91.68	68.27	91.65	74.29	83.77	70.39	124.3	132.48	118.53	113.35	132.12	130.18	120.22	142.34	83.66	79.43	94.17
66.19	66.5	127.8	83.46	81.38	83.24	86.45	83.82	89.42	73.07	119.04	130.58	128.66	117.84	121.36	100.31	128.58	128.36	96.3	73.74	82.71
65.5	70.1	128.68	78.53	82.42	81.09	84.69	81.09	74.73	79.6	126.52	131.37	127.29	108.03	125.87	145.45	132.52	133.96	94.82	75.16	74.44
64.17	53.02	137.73	84.45	78.13	81.42	104.27	79.15	97.68	69.35	129.32	128.78	122.02	118.51	119.78	116.83	136.01	136.57	92.34	76.24	79.97
66.35	63.48	139.93	82.82	84.38	88.16	87.07	78.18	87.34	79.76	129.55	135.41	129.92	129.69	124.23	119.32	132.63	132.26	79.79	71.72	85.88
68.44	67.19	137.24	78.63	78.08	87.51	71.34	79.95	86.12	71	137.16	140.37	134.14	124.43	127.87	127.4	120.91	146.87	80.77	75.66	77.72
60.37	72.6	124.73	83.57	89.01	93.2	94.56	74.69	82.99	71.82	140.41	121.64	124.61	123.7	134.58	121.46	123.47	147.56	105.11	78.3	78.1
67.92	64.4	124.48	87.46	81.69	87.56	75.86	80.88	79.28	74.8	116.36	117.26	123.69	106.62	133.14	131.93	120.98	138.72	78.96	78.73	80.64
59.69	63.77	118.85	80.54	81.51	80.28	85.79	76.77	84.65	73.24	129.12	136.49	128.92	116.83	137.35	107.96	129.09	137.39	84.57	83.63	80.68
60.79	68.64	134.5	86.84	75.84	70.09	74.68	78.03	81.52	71.82	139.82	132.98	130.15	104.94	137.21	113.23	121.65	138.68	88.17	83.42	93.15
1.74	2.35	7.97	3.19	2.07	2.77	3.49	3.43	3.92	2.04	6.49	7.79	6.62	4.62	5.95	4.62	6.8	7.04	2.35	3.47	2.76
2.04	2.28	8.21	3.19	3.76	2.6	4.24	4.88	3.37	2.26	7.08	9.29	7.1	5.05	5.93	6.46	7.25	7.55	2.35	3.99	3.76
2.26	2.16	7.97	2.04	1.88	2.97	2.97	3.49	3.04	2.6	5.48	8.22	7.04	6.65	6.53	6.2	8.54	6.23	2.26	3.56	2.33
1.88	1.74	6.78	2.58	3.22	1.96	3.18	3.61	2.6	2.88	8.26	5.63	7.07	6.26	5.71	5.34	8.29	7.69	2.52	3.37	2.97
2.6	2.04	5.92	2.07	1.64	3.32	3.32	3.65	2.46	2.6	6.8	7.65	6.2	5.1	6.2	5.1	4.92	6.53	3.29	3.22	3.61
1.16	2.33	6.36	2.52	3.47	2.35	5.01	4.13	2.74	2.28	7.53	7.52	7.55	6.71	5.89	4.65	4.85	5.95	2.33	2.76	2.74
1.44	2.52	6.2	3.06	3.77	2.26	4.79	3.55	2.76	2.46	7.35	7.74	5.81	4.49	5.77	5.95	4.34	7.42	2.6	3.04	2.35
2.58	1.74	8.51	3.22	2.07	2.58	1.74	4.13	2.6	2.6	5.89	6.78	6.95	4.48	6.34	6.65	6.58	9.08	2.16	2.9	2.9
1.74	2.46	7.12	3.06	3.18	3.06	3.43	3.04	3.29	2.16	6.64	9.37	7.79	4.84	6	4.58	6.78	8.22	3.06	2.6	2.28
1.74	2.77	8.97	3.29	2.66	1.74	2.92	2.97	2.58	2.46	7.87	6.65	7.75	6.89	6.84	7.31	4.65	4.62	3.18	2.9	1.93
1.29	2.6	7.85	3.65	3.92	3.37	3.87	2.97	3.68	2.04	6.46	5.48	6.43	5.95	7.12	5.95	6.95	6.36	2.33	2.9	2.6
2.26	2.04	6.46	3.04	3.77	3.37	2.77	2.97	3.18	2.16	6.58	8.71	5.74	5.16	7.07	4.24	6.95	6.95	2.16	3.76	3.04
1.33	1.29	8.17	2.07	4.84	2.04	1.82	2.6	2.97	2.33	6.34	9.85	6.26	5.63	6.92	4.62	8.08	5.92	2.92	3.55	2.46
1.44	2.26	5.25	3.43	3.37	3.22	2.16	2.07	2.97	2.97	6.53	7.87	5.95	6.12	6.12	4.7	7.55	6.62	1.74	3.47	2.16
2.58	1.44	5.55	2.9	2.97	2.16	2.97	3.65	3.24	2.58	6	9.52	6.13	4.65	6.89	5.47	6.23	6.65	2.74	3.76	3.29
2.16	1.37	7.36	1.96	1.61	2.07	3.68	3.77	1.88	2.46	6.78	11.13	6.8	7.36	5.29	6.64	9.36	6.84	2.33	4.19	2.16
2.35	2.35	7.52	2.16	2.76	2.46	1.93	2.16	2.9	2.76	6.71	6.65	6.26	7.16	5.95	4.58	8.06	6.53	3.04	4.04	3.04
2.07	2.46	5.34	3.04	3.22	2.66	3.18	2.74	3.47	2.07	5.95	7.85	7.8	6.78	4.79	5.48	8.51	6.53	3.06	3.56	2.46
2.33	1.61	6.71	3.47	2.07	2.76	1.61	2.97	2.76	2.04	6.39	7.55	8.51	7.81	6.45	4.53	9.42	5.92	2.46	3.68	2.16
2.16	2.46	6.34	2.74	2.07	2.04	3.32	4.56	2.26	2.6	6.2	8.06	6.34	6.35	5.41	5.34	7.8	6.43	2.92	5.05	2.76
2.28	2.35	8.06	2.04	2.88	1.61	3.22	3.29	2.35	3.04	8.14	7.79	5.74	5.57	5.48	4.65	8.51	5.63	3.06	2.04	2.07
2.16	1.74	8.39	1.82	2.77	3.29	2.6	2.6	2.97	1.96	5.81	8.61	6.65	4.76	5.81	4.13	7.35	5.81	2.58	3.06	2.6
1.61	3.32	8.26	2.97	1.61	3.18	3.04	4.2	2.6	3.47	7.35	8.01	7.35	4.2	6.58	5.47	6.26	6.52	3.76	2.97	3.49
3.04	2.74	6.52	2.28	2.07	2.46	1.61	2.33	3.49	2.6	5.47	9.4	2.6	6.78	5.71	5.49	6.36	7.3	2.74	3.61	4.19
2.52	2.6	5.89	2.52	1.82	3.43	3.43	2.04	2.77	3.18	7.69	10.74	6.2	5.89	4.39	4.7	8.08	6.83	2.26	3.29	2.07
2.6	2.66	5.63	2.35	1.82	3.55	4.34	2.6	2.33	1.88	6.52	8.38	5.74	6.65	6.62	5.29	7.04	6.2	2.77	3.61	2.04
1.82	2.97	6.8	1.96	2.33	2.92	3.77	4.19	3.76	2.26	6.2	8.29	7.75	6.8	4.53	5.81	7.91	6.64	2.16	3.61	2.76
3.43	2.88	8.9	2.52	2.97	3.56	2.6	2.04	3.29	3.18	5.55	8.09	7.55	5.64	6.46	5.92	7.98	4.93	1.88	1.74	3.49
2.33	2.16	9.31	2.6	2.26	2.52	3.06	3.99	2.76	3.37	5.01	9.82	5.84	6.64	7.1	5.8	9.36	6.53	3.88	2.04	2.46
2.04	1.61	6.16	3.37	2.6	2.6	2.07	2.16	3.37	2.76	7.61	7.25	7.67	3.94	6.02	5.71	7.75	6.96	2.52	2.26	2.26
2.33	0.97	6.8	2.33	2.52	2.6	3.47	3.55	2.6	3.24	6.84	7.77	7.35	5.32	6.2	4.56	8.51	7.09	2.6	3.24	3.88
1.61	1.82	8.61	2.28	2.97	2.46	3.24	2.16	1.74	2.46	6.36	9.12	6.65	4.76	5.63	4.92	7.45	7.36	2.97	3.61	1.88
2.58	2.52	6.36	2.04	1.64	2.6	4.24	2.6	2.76	2.76	6.2	8.12	7.45	6.65	6.4	5.41	7.07	6.49	2.9	3.29	1.61
2.04	1.61	9.09	2.6	1.96	2.6	3.88	3.24	2.6	2.07	6.64	9.7	7.25	6.06	6.4	5.1	5.74	6.9	2.26	3.18	1.74
3.49	2.46	7.8	2.33	2.58	3.43	3.88	3.22	2.97	2.33	6.06	9.82	7.53	5.47	6.83	5.16	7.98	6.83	3.9	4.08	2.33
2.35	2.16	6.65	1.82	2.97	2.97	2.16	2.07	2.6	2.33	5.92	7.45	4.91	4.93	7.42	4.53	7.67	5.55	2.16	3.99	2.9
1.29	1.61	7.45	2.04	2.58	2.16	3.76	3.06	2.97	3.18	5.71	10.12	6.65	6.35	6.53	5.57	7.67	6.86	2.35	4.34	3.04
2.6	2.46	7.97	3.22	1.16	3.88	4.58	3.76	1.82	2.6	6.06	6.65	6.49	5.92	7.42	4.04	8.41	8.39	2.35	3.76	3.06
2.46	3.04	5.29	2.33	2.16	2.6	3.49	3.43	2.35	2.58	4.51	7.53	8.12	5.02	5.81	4.08	6.84	6.16	3.18	3.77	2.6
2.6	1.44	6.8	2.97	2.6	2.74	3.29	3.61	2.52	2.33	7.85	9.35	7.65	5.77	5.74	4.7	8.39	7.35	3.37	3.37	3.68
2.74	1.44	6.95	2.6	1.96	3.04	3.61	2.77	2.46	2.46	6.84	10.47	6.65	6.12	6.65	3.47	7.28	6.8	2.35	3.22	2.76
2.97	1.16	6.53	2.74	2.74	2.74	2.33	3.49	3.74	2.9	6.02	7.52	7.67	5.92	5.29	4.91	9.04	7.67	1.88	4.39	2.33
2.04	1.29	6.98	3.18	4.08	1.44	3.37	3.24	2.33	2.35	5.95	6.96	8.17	7.53	6.16	4.79	6.95	7.35	2.28	4.19	3.37
3.18	2.97	8.92	1.61	2.04	3.19	2.76	3.04	2.16	2.6	5.71	8.37	8.38	6.71	5.64	5.1	8.09	7.25	2.07	2.97	2.76
3.61	1.74	9.09	2.26	2.07	3.24	3.56	2.58	3.94	3.29	6.16	6.89	5.81	5.1	7.04	5.2	5.92	6.06	1.61	3.24	2.76
3.29	1.37	7.97	1.44	2.35	2.58	2.76	3.29	2.26	1.93	4.91	7.52	7.21	6.65	5.37	4.91	8.09	5.74	2.28	4.2	4.3
2.6	0.91	8.77	2.35	2.52	2.6	4.56	1.96	3.06	2.35	5.81	9.17	7.77	7.25	6.98	5.52	8.08	7.08	1.82	4.88	2.97
2.33	2.35	7.85	2.46	2.35	2.97	4.19	2.92	2.76	2.76	6.14	8.92	6.98	7.42	5.95	6.58	9.13	7.25	2.16	4.19	3.99
2.16	2.92	7.28	3.06	2.6	2.52	3.47	2.35	2.33	2.33	6.9	8.16	6.52	6.98	6.65	4.91	8.41	7.1	2.6	4.19	1.61
1.61	1.96	7.35	2.77	2.35	2.66	4.48	3.29	2.97	2.77	6	9.37	5.95	6.73	7.61	5.52	7.36	5.63	2.97	3.68	3.24
