# Supplementary material for: Discordance between morphological and molecular species boundaries among Caribbean species of the reef sponge Callyspongia
Source: Ecol Evol. 2015 Jan 13;5(3):663–75. doi: 10.1002/ece3.1381 (PMC4328770; doi:10.1002/ece3.1381)
Supplement: Supplementary file 3 [file ece30005-0663-sd3.xlsx]

## Sheet: Sheet1
Species, location, and sample size information for specimens used in this study. Photo vouchers are available in Supplementary File 1.
*Specimens used in molecular and morphological analyses.
Species (subgenus)	Location	Gene	Sample size	Specimen ID (Accession no.)
Callyspongia (Callyspongia)	Long Key, FL	5' COI	3	Cesc09 (LK026882)
?eschrichtii				Cesc10* (LK026883)
				Cesc11* (LK026884)
		3' COI	3	Cesc09 (LK026916)
				Cesc10* (LK026917)
				Cesc11* (LK026912
		28S	2	Cesc09 (LK028533)
				Cesc11* (LK028534)
		fil	3	Cesc09 (LN680403-4)
				Cesc10* (LN680405-6)
				Cesc11* (LN680407-8)
		mep	3	Cesc09 (XX000000)
				Cesc10* (XX000000)
				Cesc11* (XX000000)
	South Acklins Island,	3' COI	3	Cesc02* (LK026913)
	Bahamas			Cesc03* (LK026914)
				Cesc04 (LK026915)
		fil	1	Cesc02* (LN680423-24)
Callyspongia (Callyspongia)	Long Key, FL	5' COI	8	Cfal12 (LK026886)
fallax				Cfal13 (LK026887)
				Cafl14 (LK026888)
				Cfal15 (LK026889)
				Cfal16 (LK026890)
				Cfal17 (LK026891)
				Cfal 18 (LK026892)
				Cfal20 (LK026893)
		3' COI	9	Cfal12 (LK026920)
				Cfal13 (LK026921)
				Cafl14 (LK026822)
				Cfal15 (LK026823)
				Cafl16 (LK026824)
				Cfal17 (LK026825)
				Cfal18 (LK026826)
				Cfal19 (LK026827)
				Cfal20 (LK026828)
				Cfal21 (LK026829)
		28S	9	Cfal12 (LK028543)
				Cfal13 (LK028544)
				Cafl14 (LK028545)
				Cfal15 (LK028546)
				Cafl16 (LK028547)
				Cfal17 (LK028548)
				Cfal18 (LK028549)
				Cfal19 (LK028550)
				Cfal20 (LK028551)
				Cfal21 (LK028552)
Callyspongia (Cladochalina)	Long Key, FL	5' COI	5	Carm08 (LK026869)
armigera				Carm53* (LK026870)
				Carm54* (LK026871)
				Carm55* (LK026872)
				Carm57 (LK026873)
		3' COI	7	Carm07* (LK026905)
				Carm08 (LK026906)
				Carm53* (LK026907)
				Carm54* (LK026908)
				Carm55* (LK026909)
				Carm56 (LK026910)
				Carm57 (LK026911)
		28S	7	Carm07 (LK028526)
				Carm08 (LK028527)
				Carm53* (LK028528)
				Carm54* (LK028529)
				Carm55* (LK028530)
				Carm56 (LK028531)
				Carm57 (LK028532)
		fil	5	Carm53* (LN680395-6)
				Carm54* (LN680421-22)
				Carm55* (LN680397-8)
				Carm56 (LN680399-400)
				Carm57 (LN6830401-2)
		mep	7	Carm07 (XX000000)
				Carm08 (XX000000)
				Carm53* (XX000000)
				Carm54* (XX000000)
				Carm55* (XX000000)
				Carm56 (XX000000)
				Carm57 (XX000000)
Callyspongia (Cladochalina)	Bocas del Toro, Panama	5' COI	1	Clon01* (LK026896)
longissima		3' COI	1	Clon01*
		28S	1	Clon01* (LK028525)
		fil	1	Clon01* (XX000000)
		mep	1	Clon01* (XX000000)
Callyspongia (Cladochalina)	Long Key, FL	5' COI	1	Cpli66 (LK026885)
plicifera		3' COI		Cpli64
				Cpli65 (LK026918)
				Cpli68
		28S		Cpli64 (LK028557)
				Cpli67 (LK028558)
				Cpli68 (LK028556)
Callyspongia (Cladochalina)	Long Key, FL	3' COI	1	Cten32 (LK026919)
tenerrima		28S	2	Cten32 (LK028553)
				Cten34 (LK028554)
	Sweetings Cay, Bahamas	28S	1	Cten260 (LK028555)
Callyspongia (Cladochalina)	Long Key, FL	5' COI	8	Cvag24* (LK026874)
vaginalis				Cvag26* (LK026875)
				Cvag39* (LK026876)
				Cvag40* (LK026877)
				Cvag41 (LK026878)
				Cvag42 (LK026879)
				Cvag47 (LK026880)
				Cvag83* (LK026881)
		3' COI	8	Cvag24* (LK026901)
				Cvag26* (LK026900)
				Cvag39* (LK026902)
				Cvag40* (LK026903)
				Cvag41 (LK026899)
				Cvag42 (LK026904)
				Cvag47 (LK026897)
				Cvag83* (LK026898)
		28S	6	Cvag24* (LK028539)
				Cvag26* (LK028538)
				Cvag39* (LK028537)
				Cvag41 (LK028540)
				Cvag42 (LK028536)
				Cvag83* (LK028535
		fil	6	Cvag26* (LN680409-10)
				Cvag39 (LN680411-12)
				Cvag40 (LN680413-14)
				Cvga42 (LN680415-16)
				Cvag47 (LN680417-18)
				Cvag83 (LN680419-20)
		mep	7	Cvag24* (XX000000)
				Cvag39* (XX000000)
				Cvag40* (XX000000)
				Cvag41 (XX000000)
				Cvag42 (XX000000)
				Cvag47 (XX000000)
				Cvag83* (XX000000)
	Bocas del Toro, Panama	NA	2	Cvag09 (morphology only)
				Cvag23 (morphology only)
	Utila, Honduras	NA	2	Cvag307 (morphology only)
				Cvag324 (morphology only)
Callyspongia (Cladochalina)	Bocas del Toro, Panama	5' COI	2	Cvag15* (LK026490)
vaginalis cryptic species				Cvag22* (LK026489)
	Utila, Honduras	5' COI	2	Cvag314* (LK026544)
				Cvag330* (LK026541)
